# Supplementary material for: Prevention of Hospital-Acquired Infections Among Pediatric Patients: A Scoping Review Protocol
Source: Children (Basel). 2026 Jun 9;13(6):794. doi: 10.3390/children13060794 (PMC13297665; doi:10.3390/children13060794)
Supplement: Supplementary file 1 [file children-13-00794-s001.zip]

Archive with 1 entries (1 files):
- children-4343956-supplementary.pdf
